# Supplementary material for: Serum Copper-to-Zinc Ratio and Oxidative Stress Are Associated with Anemia in Older Adults with Cardiovascular–Kidney–Metabolic Syndrome
Source: Int J Mol Sci. 2026 Jun 28;27(13):5840. doi: 10.3390/ijms27135840 (PMC13361404; doi:10.3390/ijms27135840)
Supplement: Supplementary file 1 [file ijms-27-05840-s001.zip]

Archive with 1 entries (1 files):
- ijms-4387500-supplementary.pdf
